# Supplementary material for: Clove Essential Oil Pickering Emulsions Stabilized with Lactoferrin/Fucoidan Complexes: Stability and Rheological Properties
Source: Polymers (Basel). 2023 Apr 7;15(8):1820. doi: 10.3390/polym15081820 (PMC10143265; doi:10.3390/polym15081820)
Supplement: Supplementary file 1 [file polymers-15-01820-s001.zip]

Archive with 1 entries (1 files):
- polymers-2281892-supplementary.pdf
